# Supplementary material for: Optimal harvesting of a continuously age-structured population with density dependence
Source: PLoS One. 2025 Sep 25;20(9):e0333087. doi: 10.1371/journal.pone.0333087 (PMC12463199; doi:10.1371/journal.pone.0333087)
Supplement: S1 File — The Julia code. (JL) [file pone.0333087.s001.jl]

### Julia code for "Optimal harvesting of a continuously age-structured population with density dependence" by Mark R. Opmeer
### Tested with Julia Version 1.11.3


# Packages

using OptimalControl
using NLPModelsIpopt
using Plots
using LaTeXStrings
using Measures
using ColorSchemes

import ColorSchemes.okabe_ito

########### Qualitative plot of conventional versus unconventional #####################

# unconventional one
fmax=1
sigma=1
lmax=1
lrange=4
lc=0.8
l=range(0,lrange,length=100)
f=fmax*exp.(-(log.((l.^3/lmax.^3))).^2/(2*sigma));
plot(l,f,palette=:okabe_ito,label="unconventional harvesting rate",xlabel="length",ylabel="harvesting rate",linewidth=2,legend=:right,xticks=([0,lc,lmax],["0",L"\ell_c",L"\ell_{\max}"]),yticks=([0,fmax],["0",L"F_{\max}"]))
xlims!(0,lrange)
ylims!(0,fmax*1.05)
# conventional one
plot!([0,lc],[0,0],label="conventional harvesting rate",linewidth=2)
plot!([lc,lrange],[fmax,fmax],linewidth=2,primary=false)
plot!([lc,lc],[0,fmax],linewidth=2,primary=false)
hline!([fmax],ls=:dot,label="maximum harvesting rate",linewidth=2)

savefig("Fig1")

###########  parameters #####################
Lmax=100
Lm=26.6
Lb=1
M=0.12
K=0.1
amax=30
zh=0.25
r=1.4904*10^(-5)

# For smooth approximation of beta
signapp(t,s)=1/(1+exp(-10*(t-s)))


########### Optimal Control #####################

umax=M/2

ocp = @def begin
    z in R, variable
    t in [0, amax], time
    x in R^4, state
    u in R, control 
    0 <= u(t) <= umax
    Lb <= x2(t) <= Lmax
    0 <= z <= 1
    x2(0) == Lb
    x3(0) == 0
    x3(amax) == 0
    x4(0) == 0
    x4(amax) - (1-z) == 0
    f = z/(z+zh)
    derivative(x)(t) == [ -(M+u(t))*x1(t), K*(Lmax*f-x2(t)), (r*f*x2(t)^3*(signapp(t,(1/K)*log((Lmax*f-Lb)/(Lmax*f-Lm)))+1)/2-M-u(t))*x1(t), f*x1(t)*x2(t)^2 ]
    integral( u(t)*x1(t)*x2(t)^3 ) => max
end

# define initial guess
z = zh
x(t) = [exp(-(M+umax/2)*t), Lmax/2-(Lmax/2-Lb)*exp(-K*t), 0., 1-zh] 
u(t) = umax/2
nlp_init= (state=x, control=u, variable=z)

# Solve 
sol1 = solve(ocp; init=nlp_init)

# Extract components
x11(t)=sol1.state(t)[1]
x12(t)=sol1.state(t)[2]
x13(t)=sol1.state(t)[3]
x14(t)=sol1.state(t)[4]
u1(t)=sol1.control(t)
z1=sol1.variable
Linf1=Lmax*z1/(z1+zh)

########### Repeat for second value of umax ###################

umax=M

ocp = @def begin
    z in R, variable
    t in [0, amax], time
    x in R^4, state
    u in R, control 
    0 <= u(t) <= umax
    Lb <= x2(t) <= Lmax
    0 <= z <= 1
    x2(0) == Lb
    x3(0) == 0
    x3(amax) == 0
    x4(0) == 0
    x4(amax) - (1-z) == 0
    f = z/(z+zh)
    derivative(x)(t) == [ -(M+u(t))*x1(t), K*(Lmax*f-x2(t)), (r*f*x2(t)^3*(signapp(t,(1/K)*log((Lmax*f-Lb)/(Lmax*f-Lm)))+1)/2-M-u(t))*x1(t), f*x1(t)*x2(t)^2 ]
    integral( u(t)*x1(t)*x2(t)^3 ) => max
end

# define initial guess
z = zh
x(t) = [exp(-(M+umax/2)*t), Lmax/2-(Lmax/2-Lb)*exp(-K*t), 0., 1-zh] 
u(t) = umax/2
nlp_init= (state=x, control=u, variable=z)

# Solve 
sol2 = solve(ocp; init=nlp_init)

# Extract components
x21(t)=sol2.state(t)[1]
x22(t)=sol2.state(t)[2]
x23(t)=sol2.state(t)[3]
x24(t)=sol2.state(t)[4]
u2(t)=sol2.control(t)
z2=sol2.variable
Linf2=Lmax*z2/(z2+zh)


########### Repeat for third value of umax ###################

umax=2*M

ocp = @def begin
    z in R, variable
    t in [0, amax], time
    x in R^4, state
    u in R, control 
    0 <= u(t) <= umax
    Lb <= x2(t) <= Lmax
    0 <= z <= 1
    x2(0) == Lb
    x3(0) == 0
    x3(amax) == 0
    x4(0) == 0
    x4(amax) - (1-z) == 0
    f = z/(z+zh)
    derivative(x)(t) == [ -(M+u(t))*x1(t), K*(Lmax*f-x2(t)), (r*f*x2(t)^3*(signapp(t,(1/K)*log((Lmax*f-Lb)/(Lmax*f-Lm)))+1)/2-M-u(t))*x1(t), f*x1(t)*x2(t)^2 ]
    integral( u(t)*x1(t)*x2(t)^3 ) => max
end

# define initial guess
z = zh
x(t) = [exp(-(M+umax/2)*t), Lmax/2-(Lmax/2-Lb)*exp(-K*t), 0., 1-zh] 
u(t) = umax/2
nlp_init= (state=x, control=u, variable=z)

# Solve 
sol3 = solve(ocp; init=nlp_init)


# Extract components
x31(t)=sol3.state(t)[1]
x32(t)=sol3.state(t)[2]
x33(t)=sol3.state(t)[3]
x34(t)=sol3.state(t)[4]
u3(t)=sol3.control(t)
z3=sol3.variable
Linf3=Lmax*z3/(z3+zh)


############ Plots #####################

# Plot controls against length
plot(t-> x12(t), t-> u1(t),0,amax,palette=:okabe_ito,label=L"F_{\max}=M/2",xlabel="length (cm)",ylabel="harvesting rate",linewidth=2)
plot!(t-> x22(t), t-> u2(t),0,amax,label=L"F_{\max}=M",linewidth=2)
plot!(t-> x32(t), t-> u3(t),0,amax,label=L"F_{\max}=2M",linewidth=2)
vline!([Lm],ls=:dot,label="maturation",linewidth=2)

savefig("Fig2")

# plot x2 (length) against age
plot(t-> x12(t),0,amax,palette=:okabe_ito,label=L"F_{\max}=M/2",xlabel="age (year)",ylabel="length (cm)",linewidth=2)
plot!(t-> x22(t),0,amax,label=L"F_{\max}=M",linewidth=2)
plot!(t-> x32(t),0,amax,label=L"F_{\max}=2M",linewidth=2)

savefig("Fig4")

# plot x1 (density) against x2 (length) here "correct" x1 with g to get length-density from age-density
x11c(t)=x11(t)/(K*(Linf1-x12(t)))
x21c(t)=x21(t)/(K*(Linf2-x22(t)))
x31c(t)=x31(t)/(K*(Linf3-x32(t)))
plot(t-> x12(t), t-> x11c(t),0,amax,palette=:okabe_ito,label=L"F_{\max}=M/2",xlabel="length (cm)",yticks=false,ylabel="density",left_margin=3mm,linewidth=2)
plot!(t-> x22(t), t-> x21c(t),0,amax,label=L"F_{\max}=M",linewidth=2)
plot!(t-> x32(t), t-> x31c(t),0,amax,label=L"F_{\max}=2M",linewidth=2)
vline!([Lm],ls=:dot,label="maturation",linewidth=2)

savefig("Fig3")

#### very large umax #######################################

umax=5*M

ocp = @def begin
    z in R, variable
    t in [0, amax], time
    x in R^4, state
    u in R, control 
    0 <= u(t) <= umax
    Lb <= x2(t) <= Lmax
    0 <= z <= 1
    x2(0) == Lb
    x3(0) == 0
    x3(amax) == 0
    x4(0) == 0
    x4(amax) - (1-z) == 0
    f = z/(z+zh)
    derivative(x)(t) == [ -(M+u(t))*x1(t), K*(Lmax*f-x2(t)), (r*f*x2(t)^3*(signapp(t,(1/K)*log((Lmax*f-Lb)/(Lmax*f-Lm)))+1)/2-M-u(t))*x1(t), f*x1(t)*x2(t)^2 ]
    integral( u(t)*x1(t)*x2(t)^3 ) => max
end

# Solve 
sol5 = solve(ocp; init=sol3)

# Extract components
x51(t)=sol5.state(t)[1]
x52(t)=sol5.state(t)[2]
x53(t)=sol5.state(t)[3]
x54(t)=sol5.state(t)[4]
u5(t)=sol5.control(t)
z5=sol5.variable
Linf5=Lmax*z5/(z5+zh)

umax=10*M

ocp = @def begin
    z in R, variable
    t in [0, amax], time
    x in R^4, state
    u in R, control 
    0 <= u(t) <= umax
    Lb <= x2(t) <= Lmax
    0 <= z <= 1
    x2(0) == Lb
    x3(0) == 0
    x3(amax) == 0
    x4(0) == 0
    x4(amax) - (1-z) == 0
    f = z/(z+zh)
    derivative(x)(t) == [ -(M+u(t))*x1(t), K*(Lmax*f-x2(t)), (r*f*x2(t)^3*(signapp(t,(1/K)*log((Lmax*f-Lb)/(Lmax*f-Lm)))+1)/2-M-u(t))*x1(t), f*x1(t)*x2(t)^2 ]
    integral( u(t)*x1(t)*x2(t)^3 ) => max
end

# Solve 
sol10 = solve(ocp; init=sol3)

# Extract components
x101(t)=sol10.state(t)[1]
x102(t)=sol10.state(t)[2]
x103(t)=sol10.state(t)[3]
x104(t)=sol10.state(t)[4]
u10(t)=sol10.control(t)
z10=sol10.variable
Linf10=Lmax*z10/(z10+zh)

umax=20*M

ocp = @def begin
    z in R, variable
    t in [0, amax], time
    x in R^4, state
    u in R, control 
    0 <= u(t) <= umax
    Lb <= x2(t) <= Lmax
    0 <= z <= 1
    x2(0) == Lb
    x3(0) == 0
    x3(amax) == 0
    x4(0) == 0
    x4(amax) - (1-z) == 0
    f = z/(z+zh)
    derivative(x)(t) == [ -(M+u(t))*x1(t), K*(Lmax*f-x2(t)), (r*f*x2(t)^3*(signapp(t,(1/K)*log((Lmax*f-Lb)/(Lmax*f-Lm)))+1)/2-M-u(t))*x1(t), f*x1(t)*x2(t)^2 ]
    integral( u(t)*x1(t)*x2(t)^3 ) => max
end

# Solve 
sol20 = solve(ocp; init=sol10)

# Extract components
x201(t)=sol20.state(t)[1]
x202(t)=sol20.state(t)[2]
x203(t)=sol20.state(t)[3]
x204(t)=sol20.state(t)[4]
u20(t)=sol20.control(t)
z20=sol20.variable
Linf20=Lmax*z20/(z20+zh)

umax=30*M

ocp = @def begin
    z in R, variable
    t in [0, amax], time
    x in R^4, state
    u in R, control 
    0 <= u(t) <= umax
    Lb <= x2(t) <= Lmax
    0 <= z <= 1
    x2(0) == Lb
    x3(0) == 0
    x3(amax) == 0
    x4(0) == 0
    x4(amax) - (1-z) == 0
    f = z/(z+zh)
    derivative(x)(t) == [ -(M+u(t))*x1(t), K*(Lmax*f-x2(t)), (r*f*x2(t)^3*(signapp(t,(1/K)*log((Lmax*f-Lb)/(Lmax*f-Lm)))+1)/2-M-u(t))*x1(t), f*x1(t)*x2(t)^2 ]
    integral( u(t)*x1(t)*x2(t)^3 ) => max
end

# Solve 
sol30 = solve(ocp; init=sol20)

# Extract components
x301(t)=sol30.state(t)[1]
x302(t)=sol30.state(t)[2]
x303(t)=sol30.state(t)[3]
x304(t)=sol30.state(t)[4]
u30(t)=sol30.control(t)
z30=sol30.variable
Linf30=Lmax*z30/(z30+zh)

# Plot controls against length
plot(t-> x102(t), t-> u10(t),0,amax,palette=:okabe_ito,label=L"F_{\max}=10M",xlabel="length (cm)",ylabel="harvesting rate",xlim=(0,50),linewidth=2)
plot!(t-> x202(t), t-> u20(t),0,amax,label=L"F_{\max}=20M",linewidth=2)
plot!(t-> x302(t), t-> u30(t),0,amax,label=L"F_{\max}=30M",linewidth=2)
vline!([Lm],ls=:dot,label="maturation",linewidth=2)

savefig("Fig5")

# plot x1 (density) against x2 (length) here "correct" x1 with g to get length-density from age-density
x101c(t)=x101(t)/(K*(Linf10-x102(t)))
x201c(t)=x201(t)/(K*(Linf20-x202(t)))
x301c(t)=x301(t)/(K*(Linf30-x302(t)))
plot(t-> x102(t), t-> x101c(t),0,amax,palette=:okabe_ito,label=L"F_{\max}=10M",xlabel="length (cm)",yticks=false,ylabel="density",left_margin=3mm,linewidth=2)
plot!(t-> x202(t), t-> x201c(t),0,amax,label=L"F_{\max}=20M",linewidth=2)
plot!(t-> x302(t), t-> x301c(t),0,amax,label=L"F_{\max}=30M",linewidth=2)
vline!([Lm],ls=:dot,label="maturation",linewidth=2)

savefig("Fig6")

# get quotients of objective values for table
sol1.objective/sol2.objective
sol3.objective/sol2.objective
sol5.objective/sol2.objective
sol10.objective/sol2.objective
sol20.objective/sol2.objective
sol30.objective/sol2.objective
